# Supplementary material for: Bituminaria antiatlantica (Psoraleeae, Fabaceae), a new species from Morocco
Source: PhytoKeys. 2017 Aug 31;(85):109–24. doi: 10.3897/phytokeys.85.12288 (PMC5624200; doi:10.3897/phytokeys.85.12288)
Supplement: XML Treatment for Bituminaria antiatlantica [file phytokeys.85.12288-treatment1.xml]

<!DOCTYPE tp:taxon-treatment
  PUBLIC "-//TaxonX//DTD Taxonomic Treatment Publishing DTD v0 20100105//EN" "tax-treatment-NSO.dtd">
<tp:taxon-treatment xmlns:tp="http://www.plazi.org/taxpub"><tp:treatment-meta><kwd-group><label>Taxon classification</label><kwd><named-content xmlns:xlink="http://www.w3.org/1999/xlink" content-type="kingdom">Plantae</named-content></kwd><kwd><named-content xmlns:xlink="http://www.w3.org/1999/xlink" content-type="order">Fabales</named-content></kwd><kwd><named-content xmlns:xlink="http://www.w3.org/1999/xlink" content-type="family">Fabaceae</named-content></kwd></kwd-group><mixed-citation publication-type="journal"><person-group><name><surname>Brullo</surname><given-names>Salvatore</given-names></name><name><surname>Brullo</surname><given-names>Cristian</given-names></name><name><surname>Cambria</surname><given-names>Salvatore</given-names></name><name><surname>Cristaudo</surname><given-names>Antonia</given-names></name><name><surname>del Galdo</surname><given-names>Gianpietro Giusso</given-names></name></person-group><article-title>
          <italic><tp:taxon-name><tp:taxon-name-part taxon-name-part-type="genus" reg="Bituminaria">Bituminaria</tp:taxon-name-part> <tp:taxon-name-part taxon-name-part-type="species" reg="antiatlantica">antiatlantica</tp:taxon-name-part></tp:taxon-name></italic> (<tp:taxon-name><tp:taxon-name-part taxon-name-part-type="tribe">Psoraleeae</tp:taxon-name-part></tp:taxon-name>, <tp:taxon-name><tp:taxon-name-part taxon-name-part-type="family">Fabaceae</tp:taxon-name-part></tp:taxon-name>), a new species from Morocco</article-title><source>PhytoKeys</source><day>31</day><month>8</month><year>2017</year><volume>2017</volume><issue>85</issue><fpage>109</fpage><lpage>124</lpage><pub-id pub-id-type="doi">10.3897/phytokeys.85.12288</pub-id></mixed-citation></tp:treatment-meta><tp:nomenclature><tp:taxon-name>
            <tp:taxon-name-part taxon-name-part-type="genus" reg="Bituminaria">Bituminaria</tp:taxon-name-part>
            <tp:taxon-name-part taxon-name-part-type="species" reg="antiatlantica">antiatlantica</tp:taxon-name-part>
            <object-id xmlns:xlink="http://www.w3.org/1999/xlink" content-type="ipni" xlink:type="simple">urn:lsid:ipni.org:names:77165363-1</object-id>
          </tp:taxon-name><tp:taxon-authority>Brullo, C. Brullo, Cambria, Cristaudo &amp; Giusso</tp:taxon-authority><tp:taxon-status xmlns:xlink="http://www.w3.org/1999/xlink" xlink:type="simple">sp. nov.</tp:taxon-status><xref ref-type="fig" rid="F1">Figs 1</xref><xref ref-type="fig" rid="F2">, 2</xref></tp:nomenclature><tp:treatment-sec sec-type="diagnosis" id="SECID0ESCAE"><label/><p>
            <tp:taxon-name><tp:taxon-name-part taxon-name-part-type="genus" reg="Bituminaria">Bituminaria</tp:taxon-name-part> <tp:taxon-name-part taxon-name-part-type="species" reg="bituminosa">bituminosa</tp:taxon-name-part></tp:taxon-name> <italic>(L.) C.H. Stirt. affinis, sed habitu suffruticoso, ramis lignosis, foliolis glabris vel sparsim pilosis, subrotundatis vel ovatis, max. 35 mm longis, petiolis usque ad 6 cm longis, inflorescentia laxa, saepe subspicata, 1,5-2 cm longa, 3-10-flora, calice 12-13.5 mm longo, corolla pallida</italic>.</p><fig id="F1" position="float" orientation="portrait"><label>Figure 1.</label><caption><p>Diagnostic features regarding the reproductive structures of <italic><tp:taxon-name><tp:taxon-name-part taxon-name-part-type="genus" reg="Bituminaria">Bituminaria</tp:taxon-name-part> <tp:taxon-name-part taxon-name-part-type="species" reg="antiatlantica">antiatlantica</tp:taxon-name-part></tp:taxon-name></italic>. <bold>A</bold> Flower (ventral view) <bold>B</bold> Flower (dorsal view) <bold>C</bold> Flower (lateral view) <bold>D</bold> Bud <bold>E</bold> Standard <bold>F</bold> Wings <bold>G</bold> Keel (lateral view) <bold>H</bold> Calyx (open) <bold>I</bold> Staminal tube <bold>J</bold> Anthers <bold>K</bold> Pisti <bold>L</bold> Stigma <bold>M</bold> Fruiting calyx and pod <bold>N</bold> Pods <bold>O</bold> Seed. Illustration by S. Brullo based on living material coming from Mount Tachilla and Djebel Imzi in Morocco (CAT).</p></caption><graphic xmlns:xlink="http://www.w3.org/1999/xlink" xlink:href="phytokeys-85-109-g001.jpg" position="float" orientation="portrait" xlink:type="simple" id="oo_153323.jpg"/></fig><fig id="F2" position="float" orientation="portrait"><label>Figure 2.</label><caption><p>Diagnostic features regarding the vegetative structures of <italic><tp:taxon-name><tp:taxon-name-part taxon-name-part-type="genus" reg="Bituminaria">Bituminaria</tp:taxon-name-part> <tp:taxon-name-part taxon-name-part-type="species" reg="antiatlantica">antiatlantica</tp:taxon-name-part></tp:taxon-name></italic>. <bold>A</bold> Habit <bold>B</bold> Leaves <bold>C</bold> Leaf apex (abaxial side) <bold>D</bold> Leaf apex (adaxial side) <bold>E</bold> Stipules. Illustration by S. Brullo based on living material coming from Mount Tachilla and Djebel Imzi in Morocco (CAT).</p></caption><graphic xmlns:xlink="http://www.w3.org/1999/xlink" xlink:href="phytokeys-85-109-g002.jpg" position="float" orientation="portrait" xlink:type="simple" id="oo_153324.jpg"/></fig></tp:treatment-sec><tp:treatment-sec sec-type="Synonym" id="SECID0E3FAE"><title>Synonym.</title><p>
            <tp:taxon-name><tp:taxon-name-part taxon-name-part-type="genus" reg="Psoralea">Psoralea</tp:taxon-name-part> <tp:taxon-name-part taxon-name-part-type="species" reg="bituminosa">bituminosa</tp:taxon-name-part> <tp:taxon-name-part taxon-name-part-type="authority">L.</tp:taxon-name-part> <tp:taxon-name-part taxon-name-part-type="infraspecific-rank">var.</tp:taxon-name-part> <tp:taxon-name-part taxon-name-part-type="variety" reg="rotundata">rotundata</tp:taxon-name-part></tp:taxon-name> Maire, Bull. Soc. Hist. Nat. Afr. N. 27(8): 222, 1936.</p></tp:treatment-sec><tp:treatment-sec sec-type="material" id="SECID0EWGAE"><title>Type.</title><p>Morocco: In rupibus arenaceis Mountis Tachilla ad radices septentr. Anti-Atlantis, 400 m, 10 April 1935, <italic>R. Maire &amp; E. Wilczek s.n.</italic> (holotype MPU!; isotype RAB!), sub <tp:taxon-name><tp:taxon-name-part taxon-name-part-type="genus" reg="Psoralea">Psoralea</tp:taxon-name-part> <tp:taxon-name-part taxon-name-part-type="species" reg="bituminosa">bituminosa</tp:taxon-name-part> <tp:taxon-name-part taxon-name-part-type="authority">L.</tp:taxon-name-part> <tp:taxon-name-part taxon-name-part-type="infraspecific-rank">var.</tp:taxon-name-part> <tp:taxon-name-part taxon-name-part-type="variety" reg="latifolia">latifolia</tp:taxon-name-part></tp:taxon-name> Moris f. <tp:taxon-name><tp:taxon-name-part taxon-name-part-type="form" reg="rotundata">rotundata</tp:taxon-name-part></tp:taxon-name>).</p></tp:treatment-sec><tp:treatment-sec sec-type="description" id="SECID0EBIAE"><title>Description.</title><p>Perennial, suffruticose, dark green, erect to ascending, up to 60 cm tall. <italic>Stems</italic> dark green-brown, sparsely hairy, with hairs short and appressed, very branched; branches woody, leafy along entire length. <italic>Stipules</italic> 5–6 mm long, rigid, linear-triangular, adnate to the petiole. <italic>Leaves</italic> pinnately 3-foliolate, green, with petiole 1.8–6(7) cm long, sparsely hairy; <italic>leaflets</italic> semi-round to ovate, subglabrous above and sparsely hairy below, 10–35 × 8–21 mm, with apex obtuse to acute, ending in a straight mucro 0.3–0.5 mm long. <italic>Inflorescence</italic> definite, subspicate, lax, 1.5–2 cm long, with 3–10 flowers. <italic>Peduncle</italic> 3.5–14 cm long, overtopping the leaves. <italic>Bracts</italic> 1–3 toothed, 5–8 mm long, subtending 2 or more flowers. <italic>Flowers</italic> 16–17 mm long. <italic>Calyx</italic> 12–13.5 mm long, green, densely hairy, with hairs white mixed to short black hairs; lower teeth 7–8 mm long, laterals shorter, 5.5–7 mm long. <italic>Corolla</italic> whitish-pink to whitish lilac; standard 16–16.5 × 7–7.5 mm, elliptic, striate with lilac in the middle, apex obtuse; wings 14–15 × 3–4 mm; keel 10.5–11 × 2–2.3 mm, having a macula dark violet in the upper part. <italic>Staminal tube</italic> 11–11.5 mm long, with anthers yellow, 0.7–0.8 × 0.3–0.35 mm; vexillary w with filament fused below with the other ones. Pistil 10–10.5 long, ovary hairy, style curved towards the apex, thickened at point of flexure, stigma capitate, penicillate. and ovary hairy. Pod 11–23 mm long (beak included), with beak pubescent, 14–16 mm long. Seed reniform, 6–7 × 3.4–4 mm.</p></tp:treatment-sec><tp:treatment-sec sec-type="distribution" id="SECID0E4IAE"><title>Distribution and ecology.</title><p>
            <italic><tp:taxon-name><tp:taxon-name-part taxon-name-part-type="genus" reg="Bituminaria">Bituminaria</tp:taxon-name-part> <tp:taxon-name-part taxon-name-part-type="species" reg="antiatlantica">antiatlantica</tp:taxon-name-part></tp:taxon-name></italic> is a rare and localized species, currently known only from Mount Tachilla and Djebel Imzi in the Anti-Atlas Mountains in southern Morocco, (Fig. <xref ref-type="fig" rid="F3">3</xref>). It grows between 300 and 1500 m of altitude, on steep, north-facing slopes, chiefly constituted of Precambrian quartzite. From the bioclimatic viewpoint, this area falls within the infra- and the thermo-mediterranean type, with semiarid to subhumid ombrotype (Benabid and Cuzin, 1997). This species is an element of a chasmophytic vegetation type characterized by <tp:taxon-name><tp:taxon-name-part taxon-name-part-type="genus" reg="Celsia">Celsia</tp:taxon-name-part> <tp:taxon-name-part taxon-name-part-type="species" reg="longirostris">longirostris</tp:taxon-name-part></tp:taxon-name> Murb. var.  <tp:taxon-name><tp:taxon-name-part taxon-name-part-type="variety" reg="antiatlantica">antiatlantica</tp:taxon-name-part></tp:taxon-name> Emb., <italic><tp:taxon-name><tp:taxon-name-part taxon-name-part-type="genus" reg="Salvia">Salvia</tp:taxon-name-part> <tp:taxon-name-part taxon-name-part-type="species" reg="taraxacifolia">taraxacifolia</tp:taxon-name-part></tp:taxon-name></italic> Coss. &amp; Balansa, <italic><tp:taxon-name><tp:taxon-name-part taxon-name-part-type="genus" reg="Chiladenus">Chiladenus</tp:taxon-name-part> <tp:taxon-name-part taxon-name-part-type="species" reg="hesperius">hesperius</tp:taxon-name-part></tp:taxon-name></italic> (Maire &amp; Wilczek) Brullo, <italic><tp:taxon-name><tp:taxon-name-part taxon-name-part-type="genus" reg="Teucrium">Teucrium</tp:taxon-name-part> <tp:taxon-name-part taxon-name-part-type="species" reg="werneri">werneri</tp:taxon-name-part></tp:taxon-name></italic> Emb., <italic><tp:taxon-name><tp:taxon-name-part taxon-name-part-type="genus" reg="Aeonium">Aeonium</tp:taxon-name-part> <tp:taxon-name-part taxon-name-part-type="species" reg="arboreum">arboreum</tp:taxon-name-part></tp:taxon-name></italic> (L.) Webb &amp; Berthel, <italic><tp:taxon-name><tp:taxon-name-part taxon-name-part-type="genus" reg="Dianthus">Dianthus</tp:taxon-name-part> <tp:taxon-name-part taxon-name-part-type="species" reg="lusitanus">lusitanus</tp:taxon-name-part></tp:taxon-name></italic> Brot., <italic><tp:taxon-name><tp:taxon-name-part taxon-name-part-type="genus" reg="Micromeria">Micromeria</tp:taxon-name-part> <tp:taxon-name-part taxon-name-part-type="species" reg="hochreutineri">hochreutineri</tp:taxon-name-part></tp:taxon-name></italic> (Briq.) Maire, <italic><tp:taxon-name><tp:taxon-name-part taxon-name-part-type="genus" reg="Caralluma">Caralluma</tp:taxon-name-part> <tp:taxon-name-part taxon-name-part-type="species" reg="hesperidum">hesperidum</tp:taxon-name-part></tp:taxon-name></italic> Maire, <italic><tp:taxon-name><tp:taxon-name-part taxon-name-part-type="genus" reg="Teline">Teline</tp:taxon-name-part> <tp:taxon-name-part taxon-name-part-type="species" reg="segonnei">segonnei</tp:taxon-name-part></tp:taxon-name></italic> (Maire) Raynaud, <italic><tp:taxon-name><tp:taxon-name-part taxon-name-part-type="genus" reg="Davallia">Davallia</tp:taxon-name-part> <tp:taxon-name-part taxon-name-part-type="species" reg="canariensis">canariensis</tp:taxon-name-part></tp:taxon-name></italic> (L.) Sm., <italic><tp:taxon-name><tp:taxon-name-part taxon-name-part-type="genus" reg="Asplenium">Asplenium</tp:taxon-name-part> <tp:taxon-name-part taxon-name-part-type="species" reg="aethiopicum">aethiopicum</tp:taxon-name-part></tp:taxon-name></italic> (Burm. fil.) Becherer (Fig. <xref ref-type="fig" rid="F4">4C</xref>). Besides, several phanaerophytes occur in these rupestrian habitats such as <tp:taxon-name><tp:taxon-name-part taxon-name-part-type="genus" reg="Dracaena">Dracaena</tp:taxon-name-part> <tp:taxon-name-part taxon-name-part-type="species" reg="draco">draco</tp:taxon-name-part> <tp:taxon-name-part taxon-name-part-type="authority">L.</tp:taxon-name-part> <tp:taxon-name-part taxon-name-part-type="infraspecific-rank">subsp.</tp:taxon-name-part> <tp:taxon-name-part taxon-name-part-type="subspecies" reg="ajgal">ajgal</tp:taxon-name-part></tp:taxon-name> Benabid &amp; Cuzin, <italic><tp:taxon-name><tp:taxon-name-part taxon-name-part-type="genus" reg="Laurus">Laurus</tp:taxon-name-part> <tp:taxon-name-part taxon-name-part-type="species" reg="azorica">azorica</tp:taxon-name-part></tp:taxon-name></italic> (Seub.) Franco, <italic><tp:taxon-name><tp:taxon-name-part taxon-name-part-type="genus" reg="Argania">Argania</tp:taxon-name-part> <tp:taxon-name-part taxon-name-part-type="species" reg="spinosa">spinosa</tp:taxon-name-part></tp:taxon-name></italic> L., <italic><tp:taxon-name><tp:taxon-name-part taxon-name-part-type="genus" reg="Kleinia">Kleinia</tp:taxon-name-part> <tp:taxon-name-part taxon-name-part-type="species" reg="anteuphorbium">anteuphorbium</tp:taxon-name-part></tp:taxon-name></italic> (L.) Haw., <italic><tp:taxon-name><tp:taxon-name-part taxon-name-part-type="genus" reg="Rhus">Rhus</tp:taxon-name-part> <tp:taxon-name-part taxon-name-part-type="species" reg="tripartita">tripartita</tp:taxon-name-part></tp:taxon-name></italic> (Ucria) Grande, <italic><tp:taxon-name><tp:taxon-name-part taxon-name-part-type="genus" reg="Euphorbia">Euphorbia</tp:taxon-name-part> <tp:taxon-name-part taxon-name-part-type="species" reg="echinus">echinus</tp:taxon-name-part></tp:taxon-name></italic> Hook.f. &amp; Coss., <italic><tp:taxon-name><tp:taxon-name-part taxon-name-part-type="genus" reg="Warionia">Warionia</tp:taxon-name-part> <tp:taxon-name-part taxon-name-part-type="species" reg="saharae">saharae</tp:taxon-name-part></tp:taxon-name></italic> Benth. et Coss. Many of these species are rare and endemic to the southern part of Morocco, thus highlighting the relic character of this plant community. In particular, <xref ref-type="bibr" rid="B3">Benabid and Cuzin (1997)</xref> consider <italic><tp:taxon-name><tp:taxon-name-part taxon-name-part-type="genus" reg="Bituminaria">B.</tp:taxon-name-part> <tp:taxon-name-part taxon-name-part-type="species" reg="antiatlantica">antiatlantica</tp:taxon-name-part></tp:taxon-name></italic> (sub <tp:taxon-name><tp:taxon-name-part taxon-name-part-type="genus" reg="Psoralea">Psoralea</tp:taxon-name-part> <tp:taxon-name-part taxon-name-part-type="species" reg="bituminosa">bituminosa</tp:taxon-name-part> <tp:taxon-name-part taxon-name-part-type="infraspecific-rank">var.</tp:taxon-name-part> <tp:taxon-name-part taxon-name-part-type="variety" reg="rotundata">rotundata</tp:taxon-name-part></tp:taxon-name>) as characteristic of a very peculiar and remarkable association exclusively occurring in a small area of the Anti Atlas range.</p><fig id="F3" position="float" orientation="portrait"><label>Figure 3.</label><caption><p>Distribution map of <italic><tp:taxon-name><tp:taxon-name-part taxon-name-part-type="genus" reg="Bituminaria">Bituminaria</tp:taxon-name-part> <tp:taxon-name-part taxon-name-part-type="species" reg="antiatlantica">antiatlantica</tp:taxon-name-part></tp:taxon-name></italic> (red dots) based on herbarium specimens.</p></caption><graphic xmlns:xlink="http://www.w3.org/1999/xlink" xlink:href="phytokeys-85-109-g003.jpg" position="float" orientation="portrait" xlink:type="simple" id="oo_153325.jpg"/></fig><fig id="F4" position="float" orientation="portrait"><label>Figure 4.</label><caption><p>Phenological features of <italic><tp:taxon-name><tp:taxon-name-part taxon-name-part-type="genus" reg="Bituminaria">Bituminaria</tp:taxon-name-part> <tp:taxon-name-part taxon-name-part-type="species" reg="antiatlantica">antiatlantica</tp:taxon-name-part></tp:taxon-name></italic> <bold>A</bold> Natural habitat with <italic><tp:taxon-name><tp:taxon-name-part taxon-name-part-type="genus" reg="Bituminaria">Bituminaria</tp:taxon-name-part> <tp:taxon-name-part taxon-name-part-type="species" reg="antiatlantica">antiatlantica</tp:taxon-name-part></tp:taxon-name></italic> in Djebel Imzi (Morocco) <bold>B</bold> Habit of <italic><tp:taxon-name><tp:taxon-name-part taxon-name-part-type="genus" reg="Bituminaria">B.</tp:taxon-name-part> <tp:taxon-name-part taxon-name-part-type="species" reg="antiatlantica">antiatlantica</tp:taxon-name-part></tp:taxon-name></italic> in Mount Tachilla (Morocco) <bold>C</bold> Natural habitat of <italic><tp:taxon-name><tp:taxon-name-part taxon-name-part-type="genus" reg="Bituminaria">B.</tp:taxon-name-part> <tp:taxon-name-part taxon-name-part-type="species" reg="antiatlantica">antiatlantica</tp:taxon-name-part></tp:taxon-name></italic> with <tp:taxon-name><tp:taxon-name-part taxon-name-part-type="genus" reg="Dracaena">Dracaena</tp:taxon-name-part> <tp:taxon-name-part taxon-name-part-type="species" reg="draco">draco</tp:taxon-name-part> <tp:taxon-name-part taxon-name-part-type="authority">L.</tp:taxon-name-part> <tp:taxon-name-part taxon-name-part-type="infraspecific-rank">subsp.</tp:taxon-name-part> <tp:taxon-name-part taxon-name-part-type="subspecies" reg="ajgal">ajgal</tp:taxon-name-part></tp:taxon-name> in Djebel Imzi (Morocco) <bold>D</bold> Inflorescence detail of <italic><tp:taxon-name><tp:taxon-name-part taxon-name-part-type="genus" reg="Bituminaria">B.</tp:taxon-name-part> <tp:taxon-name-part taxon-name-part-type="species" reg="antiatlantica">antiatlantica</tp:taxon-name-part></tp:taxon-name></italic> <bold>E</bold> Fructified inflorescence of <italic><tp:taxon-name><tp:taxon-name-part taxon-name-part-type="genus" reg="Bituminaria">B.</tp:taxon-name-part> <tp:taxon-name-part taxon-name-part-type="species" reg="antiatlantica">antiatlantica</tp:taxon-name-part></tp:taxon-name></italic> <bold>F</bold> Leaf detail of <italic><tp:taxon-name><tp:taxon-name-part taxon-name-part-type="genus" reg="Bituminaria">B.</tp:taxon-name-part> <tp:taxon-name-part taxon-name-part-type="species" reg="antiatlantica">antiatlantica</tp:taxon-name-part></tp:taxon-name></italic> (Photos by S. Cambria).</p></caption><graphic xmlns:xlink="http://www.w3.org/1999/xlink" xlink:href="phytokeys-85-109-g004.jpg" position="float" orientation="portrait" xlink:type="simple" id="oo_153326.jpg"/></fig></tp:treatment-sec><tp:treatment-sec sec-type="etymology" id="SECID0ECWAE"><title>Etymology.</title><p>The specific epithet refers to the Anti-Atlas range, where the species occurs.</p></tp:treatment-sec><tp:treatment-sec sec-type="conservation status" id="SECID0EHWAE"><title>Conservation status.</title><p>Based on current knowledge, <italic><tp:taxon-name><tp:taxon-name-part taxon-name-part-type="genus" reg="Bituminaria">Bituminaria</tp:taxon-name-part> <tp:taxon-name-part taxon-name-part-type="species" reg="antiatlantica">antiatlantica</tp:taxon-name-part></tp:taxon-name></italic> seems to have a scattered distribution over an area smaller than 2,000 km2. Therefore, following the IUCN criteria (2014), this species should be classified as “Vulnerable” (VU B2). As regards the conservation policy of the growing site, it has been proposed its inclusion in the list of the UNESCO World Heritage Sites for its richness in endemic, rare or important plants, as well as for its breath-taking landscape (see <ext-link xmlns:xlink="http://www.w3.org/1999/xlink" xlink:type="simple" ext-link-type="uri" xlink:href="http://whc.unesco.org/en/tentativelists/1180/">http://whc.unesco.org/en/tentativelists/1180/</ext-link>).</p></tp:treatment-sec><tp:treatment-sec sec-type="Seed and pod micro-morphology" id="SECID0E4WAE"><title>Seed and pod micro-morphology.</title><p>As emphasized by several authors (<xref ref-type="bibr" rid="B2">Barthlott 1981</xref>, <xref ref-type="bibr" rid="B23">Koul et al. 2000</xref>, <xref ref-type="bibr" rid="B22">Kirkbride et al. 2003</xref>, <xref ref-type="bibr" rid="B8">Celep et al. 2012</xref>, <xref ref-type="bibr" rid="B12">Gandhi et al. 2011</xref> <!--PageBreak--><xref ref-type="bibr" rid="B5">Brullo et al. 2011</xref>, <xref ref-type="bibr" rid="B6">2013</xref>) seed coat micro-morphology plays an important role in the taxonomic survey at generic and specific level, especially in those rather critical groups. The seed testa sculptures of <italic><tp:taxon-name><tp:taxon-name-part taxon-name-part-type="genus" reg="Bituminaria">Bituminaria</tp:taxon-name-part></tp:taxon-name></italic> were investigated by <xref ref-type="bibr" rid="B27">Minissale et al. (2013)</xref>, <xref ref-type="bibr" rid="B13">Giusso et al. (2015)</xref>, <xref ref-type="bibr" rid="B7">Brullo et al. (2016)</xref> and <xref ref-type="bibr" rid="B4">Bogdanović et al. (2016)</xref>, who highlighted the systematic relevance of these features providing additional information in order to discriminate among the allied species. In particular, the species hitherto examined are <italic><tp:taxon-name><tp:taxon-name-part taxon-name-part-type="genus" reg="Bituminaria">B.</tp:taxon-name-part> <tp:taxon-name-part taxon-name-part-type="species" reg="bituminosa">bituminosa</tp:taxon-name-part></tp:taxon-name></italic>, <italic><tp:taxon-name><tp:taxon-name-part taxon-name-part-type="genus" reg="Bituminaria">B.</tp:taxon-name-part> <tp:taxon-name-part taxon-name-part-type="species" reg="palaestina">palaestina</tp:taxon-name-part></tp:taxon-name></italic>, <italic><tp:taxon-name><tp:taxon-name-part taxon-name-part-type="genus" reg="Bituminaria">B.</tp:taxon-name-part> <tp:taxon-name-part taxon-name-part-type="species" reg="kyreniae">kyreniae</tp:taxon-name-part></tp:taxon-name></italic>, <italic><tp:taxon-name><tp:taxon-name-part taxon-name-part-type="genus" reg="Bituminaria">B.</tp:taxon-name-part> <tp:taxon-name-part taxon-name-part-type="species" reg="basaltica">basaltica</tp:taxon-name-part></tp:taxon-name></italic> and <italic><tp:taxon-name><tp:taxon-name-part taxon-name-part-type="genus" reg="Bituminaria">B.</tp:taxon-name-part> <tp:taxon-name-part taxon-name-part-type="species" reg="plumosa">plumosa</tp:taxon-name-part></tp:taxon-name></italic>, which are characterized by different patterns of seed testa. In this study SEM investigations were carried out on the seed of <italic><tp:taxon-name><tp:taxon-name-part taxon-name-part-type="genus" reg="Bituminaria">B.</tp:taxon-name-part> <tp:taxon-name-part taxon-name-part-type="species" reg="antiatlantica">antiatlantica</tp:taxon-name-part></tp:taxon-name></italic>, according to the protocol of <xref ref-type="bibr" rid="B35">Stork et al. (1980)</xref> using the terminology followed Bartholot (1981) and <xref ref-type="bibr" rid="B14">Gontcharova et al. (2009)</xref>. The results revealed that seed coat sculptures of <italic><tp:taxon-name><tp:taxon-name-part taxon-name-part-type="genus" reg="Bituminaria">B.</tp:taxon-name-part> <tp:taxon-name-part taxon-name-part-type="species" reg="antiatlantica">antiatlantica</tp:taxon-name-part></tp:taxon-name></italic> differ markedly from the species mentioned above. The seed testa of <italic><tp:taxon-name><tp:taxon-name-part taxon-name-part-type="genus" reg="Bituminaria">B.</tp:taxon-name-part> <tp:taxon-name-part taxon-name-part-type="species" reg="antiatlantica">antiatlantica</tp:taxon-name-part></tp:taxon-name></italic> is characterized by a fine and inconspicuous reticulum, bordering the cells, which appears irregularly polygonal and 3.5–9(10) µm wide. The anticlinal walls are irregularly curved to straight, slightly grooved and smooth, while the periclinal walls are flat with the epidermis smooth to finely rugose (Fig. <xref ref-type="fig" rid="F5">5B–C</xref>). The pod corpus is characterized by minutely rugose surfaces, and the indumentum hairs are minutely papillose, with the longitudinal furrow broadly widened at the base (Fig. <xref ref-type="fig" rid="F5">5E–F</xref>).</p><fig id="F5" position="float" orientation="portrait"><label>Figure 5.</label><caption><p>SEM micrographs of seed testa (<bold>A–C</bold>) and pod hairs (<bold>D–F</bold>) of <italic><tp:taxon-name><tp:taxon-name-part taxon-name-part-type="genus" reg="Bituminaria">Bituminaria</tp:taxon-name-part> <tp:taxon-name-part taxon-name-part-type="species" reg="antiatlantica">antiatlantica</tp:taxon-name-part></tp:taxon-name></italic> from Mount Tachilla in Morocco. <bold>A</bold> Seed at low magnification (× 15) <bold>B</bold> Seed testa at medium magnification (× 1000) <bold>C</bold> Seed testa at high magnification (× 2500) <bold>D</bold> Pods at low magnification (× 10) <bold>E</bold> Pod hairs at medium magnification (× 250) <bold>F</bold> Pod hairs at high magnification (× 700).</p></caption><graphic xmlns:xlink="http://www.w3.org/1999/xlink" xlink:href="phytokeys-85-109-g005.jpg" position="float" orientation="portrait" xlink:type="simple" id="oo_153327.jpg"/></fig></tp:treatment-sec><tp:treatment-sec sec-type="Pollen morphology" id="SECID0EH4AE"><title>Pollen morphology.</title><p>Previous studies of pollen morphology of <italic><tp:taxon-name><tp:taxon-name-part taxon-name-part-type="genus" reg="Bituminaria">Bituminaria</tp:taxon-name-part></tp:taxon-name></italic> included those by La Serna Ramos and Gó Mez Ferreras (2006) and <xref ref-type="bibr" rid="B18">Halbritter and Weis (2015)</xref>, who published a SEM picture of <italic><tp:taxon-name><tp:taxon-name-part taxon-name-part-type="genus" reg="Bituminaria">B.</tp:taxon-name-part> <tp:taxon-name-part taxon-name-part-type="species" reg="bituminosa">bituminosa</tp:taxon-name-part></tp:taxon-name></italic> s.l., while <xref ref-type="bibr" rid="B7">Brullo et al. (2016)</xref> examined the pollen grains of <italic><tp:taxon-name><tp:taxon-name-part taxon-name-part-type="genus" reg="Bituminaria">B.</tp:taxon-name-part> <tp:taxon-name-part taxon-name-part-type="species" reg="bituminosa">bituminosa</tp:taxon-name-part></tp:taxon-name></italic> s.str. and <italic><tp:taxon-name><tp:taxon-name-part taxon-name-part-type="genus" reg="Bituminaria">B.</tp:taxon-name-part> <tp:taxon-name-part taxon-name-part-type="species" reg="palaestina">palaestina</tp:taxon-name-part></tp:taxon-name></italic>, pointing out distinctive morphological differences between the pollen of the two species. In this study pollen grains of <italic><tp:taxon-name><tp:taxon-name-part taxon-name-part-type="genus" reg="Bituminaria">B.</tp:taxon-name-part> <tp:taxon-name-part taxon-name-part-type="species" reg="antiatlantica">antiatlantica</tp:taxon-name-part></tp:taxon-name></italic> were excised from flower buds in ahydrated state and were examined according to <xref ref-type="bibr" rid="B37">Walker and Doyle (1975)</xref>, <xref ref-type="bibr" rid="B29">Punt et al. (1994</xref>, <xref ref-type="bibr" rid="B30">2007</xref>) and <xref ref-type="bibr" rid="B19">Hesse et al. (2009)</xref>. The pollen grains are very similar to that of <italic><tp:taxon-name><tp:taxon-name-part taxon-name-part-type="genus" reg="Bituminaria">B.</tp:taxon-name-part> <tp:taxon-name-part taxon-name-part-type="species" reg="bituminosa">bituminosa</tp:taxon-name-part></tp:taxon-name></italic> sensu stricto from Sicily, which has been examined in detail by <xref ref-type="bibr" rid="B7">Brullo et al. (2016)</xref>, although there are differences in size and ornamentations which <!--PageBreak-->distinguishes clearly the pollens of the two species. Actually, The pollen grain of <italic><tp:taxon-name><tp:taxon-name-part taxon-name-part-type="genus" reg="Bituminaria">B.</tp:taxon-name-part> <tp:taxon-name-part taxon-name-part-type="species" reg="bituminosa">bituminosa</tp:taxon-name-part></tp:taxon-name></italic> (<xref ref-type="bibr" rid="B7">Brullo et al., 2016</xref>, Fig. <xref ref-type="fig" rid="F6">6A</xref>) is smaller with a size of 25–30(34) µm, with larger brochi (4–17 µm) and fewer in number, showing a laxly papillose lumen and less deep (0.5–1 µm) and narrower (1–1.2 µm) muri. In <italic><tp:taxon-name><tp:taxon-name-part taxon-name-part-type="genus" reg="Bituminaria">B.</tp:taxon-name-part> <tp:taxon-name-part taxon-name-part-type="species" reg="antiatltantica">antiatltantica</tp:taxon-name-part></tp:taxon-name></italic>, the pollen grain (Fig. <xref ref-type="fig" rid="F6">6</xref>) is slightly larger (37–38 µm) with smaller brochi (4.3–11 µm) and more numerous, with a lumen minutely papillose and muri deeper (1.4–1.8 µm) and larger (1.4–1.7 µm).</p><fig id="F6" position="float" orientation="portrait"><label>Figure 6.</label><caption><p>SEM micrographs of pollen grains of <italic><tp:taxon-name><tp:taxon-name-part taxon-name-part-type="genus" reg="Bituminaria">Bituminaria</tp:taxon-name-part> <tp:taxon-name-part taxon-name-part-type="species" reg="antiatlantica">antiatlantica</tp:taxon-name-part></tp:taxon-name></italic> from Mount Tachilla. <bold>A–B</bold> Polar view (× 1600) <bold>C</bold> Equatorial view (× 1600) <bold>D</bold> Detail of pollen surfaces (× 4000).</p></caption><graphic xmlns:xlink="http://www.w3.org/1999/xlink" xlink:href="phytokeys-85-109-g006.jpg" position="float" orientation="portrait" xlink:type="simple" id="oo_153328.jpg"/></fig></tp:treatment-sec><tp:treatment-sec sec-type="discussion" id="SECID0EKCAG"><title>Discussion.</title><p>
            <italic><tp:taxon-name><tp:taxon-name-part taxon-name-part-type="genus" reg="Bituminaria">Bituminaria</tp:taxon-name-part> <tp:taxon-name-part taxon-name-part-type="species" reg="antiatlantica">antiatlantica</tp:taxon-name-part></tp:taxon-name></italic> shares some ecological and morphological characteristics with <italic><tp:taxon-name><tp:taxon-name-part taxon-name-part-type="genus" reg="Bituminaria">B.</tp:taxon-name-part> <tp:taxon-name-part taxon-name-part-type="species" reg="flaccida">flaccida</tp:taxon-name-part></tp:taxon-name></italic>, a very rare species occurring in the semidesert countries of Jordan and Sinai in the Middle East; e.g., reduced leaflets, the size and few-flowered inflorescences, and flower colour. However, the latter differs from <italic><tp:taxon-name><tp:taxon-name-part taxon-name-part-type="genus" reg="Bituminaria">B.</tp:taxon-name-part> <tp:taxon-name-part taxon-name-part-type="species" reg="antiatlantica">antiatlantica</tp:taxon-name-part></tp:taxon-name></italic> in several significant features (Table <xref ref-type="table" rid="T1">1</xref>), such as its herbaceous habit, greyish-glaucous stems and leaves, obovate to linear-lanceolate and densely pubescent cauline leaflets, shorter calyx, longer and slightly retuse standard, shorter staminal tube, and feature of pod and seed.</p><table-wrap id="T1" position="float" orientation="portrait"><label>Table 1.</label><caption><p>Main diacritic features of <italic><tp:taxon-name><tp:taxon-name-part taxon-name-part-type="genus" reg="Bituminaria">Bituminaria</tp:taxon-name-part> <tp:taxon-name-part taxon-name-part-type="species" reg="antiatlantica">antiatlantica</tp:taxon-name-part></tp:taxon-name></italic> and allied species.</p></caption><table id="TID0EVDAE" rules="all"><tbody><tr><th rowspan="1" colspan="1"/><th rowspan="1" colspan="1">
                    <italic><tp:taxon-name><tp:taxon-name-part taxon-name-part-type="genus" reg="Bituminaria">B.</tp:taxon-name-part> <tp:taxon-name-part taxon-name-part-type="species" reg="antiatlantica">antiatlantica</tp:taxon-name-part></tp:taxon-name></italic>
                  </th><th rowspan="1" colspan="1">
                    <italic><tp:taxon-name><tp:taxon-name-part taxon-name-part-type="genus" reg="Bituminaria">B.</tp:taxon-name-part> <tp:taxon-name-part taxon-name-part-type="species" reg="bituminosa">bituminosa</tp:taxon-name-part></tp:taxon-name></italic>
                  </th><th rowspan="1" colspan="1">
                    <italic><tp:taxon-name><tp:taxon-name-part taxon-name-part-type="genus" reg="Bituminaria">B.</tp:taxon-name-part> <tp:taxon-name-part taxon-name-part-type="species" reg="tunetana">tunetana</tp:taxon-name-part></tp:taxon-name></italic>
                  </th><th rowspan="1" colspan="1">
                    <italic><tp:taxon-name><tp:taxon-name-part taxon-name-part-type="genus" reg="Bituminaria">B.</tp:taxon-name-part> <tp:taxon-name-part taxon-name-part-type="species" reg="basaltica">basaltica</tp:taxon-name-part></tp:taxon-name></italic>
                  </th><th rowspan="1" colspan="1">
                    <italic><tp:taxon-name><tp:taxon-name-part taxon-name-part-type="genus" reg="Bituminaria">B.</tp:taxon-name-part> <tp:taxon-name-part taxon-name-part-type="species" reg="flaccida">flaccida</tp:taxon-name-part></tp:taxon-name></italic>
                  </th><th rowspan="1" colspan="1">
                    <italic><tp:taxon-name><tp:taxon-name-part taxon-name-part-type="genus" reg="Bituminaria">B.</tp:taxon-name-part> <tp:taxon-name-part taxon-name-part-type="species" reg="palaestina">palaestina</tp:taxon-name-part></tp:taxon-name></italic>
                  </th><th rowspan="1" colspan="1">
                    <italic><tp:taxon-name><tp:taxon-name-part taxon-name-part-type="genus" reg="Bituminaria">B.</tp:taxon-name-part> <tp:taxon-name-part taxon-name-part-type="species" reg="morisiana">morisiana</tp:taxon-name-part></tp:taxon-name></italic>
                  </th><th rowspan="1" colspan="1">
                    <italic><tp:taxon-name><tp:taxon-name-part taxon-name-part-type="genus" reg="Bituminaria">B.</tp:taxon-name-part> <tp:taxon-name-part taxon-name-part-type="species" reg="kyreniae">kyreniae</tp:taxon-name-part></tp:taxon-name></italic>
                  </th><th rowspan="1" colspan="1">
                    <italic><tp:taxon-name><tp:taxon-name-part taxon-name-part-type="genus" reg="Bituminaria">B.</tp:taxon-name-part> <tp:taxon-name-part taxon-name-part-type="species" reg="plumosa">plumosa</tp:taxon-name-part></tp:taxon-name></italic>
                  </th></tr><tr><td rowspan="1" colspan="1">Stem habit</td><td rowspan="1" colspan="1">erect to ascending</td><td rowspan="1" colspan="1">erect (rar. prostrate)</td><td rowspan="1" colspan="1">erect to ascending</td><td rowspan="1" colspan="1">erect to ascending-erect</td><td rowspan="1" colspan="1">erect-ascending</td><td rowspan="1" colspan="1">erect</td><td rowspan="1" colspan="1">erect-ascending</td><td rowspan="1" colspan="1">erect-ascending</td><td rowspan="1" colspan="1">erect-ascending</td></tr><tr><td rowspan="1" colspan="1">Stem tallness (cm)</td><td rowspan="1" colspan="1">up to 60</td><td rowspan="1" colspan="1">up to 150</td><td rowspan="1" colspan="1">up to 50</td><td rowspan="1" colspan="1">up to 60</td><td rowspan="1" colspan="1">up to 40</td><td rowspan="1" colspan="1">100–200</td><td rowspan="1" colspan="1">up to 60</td><td rowspan="1" colspan="1">up to 50</td><td rowspan="1" colspan="1">up to 150</td></tr><tr><td rowspan="1" colspan="1">Stipule length (mm)</td><td rowspan="1" colspan="1">5–6</td><td rowspan="1" colspan="1">4–15</td><td rowspan="1" colspan="1">5–8</td><td rowspan="1" colspan="1">3–6</td><td rowspan="1" colspan="1">2–7</td><td rowspan="1" colspan="1">5–15</td><td rowspan="1" colspan="1">8–11</td><td rowspan="1" colspan="1">4–10</td><td rowspan="1" colspan="1">7–15</td></tr><tr><td rowspan="1" colspan="1">Leaf indumentum (abaxial side)</td><td rowspan="1" colspan="1">sparsely hair</td><td rowspan="1" colspan="1">hirsute</td><td rowspan="1" colspan="1">sparsely hairy</td><td rowspan="1" colspan="1">hirsute</td><td rowspan="1" colspan="1">hirsute</td><td rowspan="1" colspan="1">hirsute</td><td rowspan="1" colspan="1">sparsely hairy</td><td rowspan="1" colspan="1">sparsely hairy</td><td rowspan="1" colspan="1">densely villous</td></tr><tr><td rowspan="1" colspan="1">Leaf indumentum (adaxial side)</td><td rowspan="1" colspan="1">glabrous</td><td rowspan="1" colspan="1">hirsute</td><td rowspan="1" colspan="1">sparsely hairy</td><td rowspan="1" colspan="1">glabrous to subglabrous</td><td rowspan="1" colspan="1">hirsute</td><td rowspan="1" colspan="1">hirsute</td><td rowspan="1" colspan="1">glabrous to subglabrous</td><td rowspan="1" colspan="1">glabrous to subglabrous</td><td rowspan="1" colspan="1">densely villous</td></tr><tr><td rowspan="1" colspan="1">Leaf petiole length (cm)</td><td rowspan="1" colspan="1">1.8–6(7)</td><td rowspan="1" colspan="1">1.5–15</td><td rowspan="1" colspan="1">3–12</td><td rowspan="1" colspan="1">4–10</td><td rowspan="1" colspan="1">1–7.5</td><td rowspan="1" colspan="1">1.5–7</td><td rowspan="1" colspan="1">1.5–20</td><td rowspan="1" colspan="1">3–12</td><td rowspan="1" colspan="1">1.5–6(8)</td></tr><tr><td rowspan="1" colspan="1">Basal leaflet shape</td><td rowspan="1" colspan="1">rounded to ovate</td><td rowspan="1" colspan="1">rounded-elliptical to lanceolate</td><td rowspan="1" colspan="1">lanceolate to linear-lanceolate</td><td rowspan="1" colspan="1">rounded-elliptical to linear-lanceolate</td><td rowspan="1" colspan="1">suborbicular to obovate</td><td rowspan="1" colspan="1">widely ovate-subcordate</td><td rowspan="1" colspan="1">ovate-lanceolate to elliptical</td><td rowspan="1" colspan="1">ovate to lanceolate</td><td rowspan="1" colspan="1">ovate</td></tr><tr><td rowspan="1" colspan="1">Cauline leaflet shape</td><td rowspan="1" colspan="1">rounded to ovate</td><td rowspan="1" colspan="1">elliptical to lanceolate</td><td rowspan="1" colspan="1">lanceolate to linear-lanceolate</td><td rowspan="1" colspan="1">linear</td><td rowspan="1" colspan="1">obovate to linear-lanceolate</td><td rowspan="1" colspan="1">ovate-lanceolate to lanceolate</td><td rowspan="1" colspan="1">ovate-lanceolate to lanceolate</td><td rowspan="1" colspan="1">ovate to lanceolate</td><td rowspan="1" colspan="1">ovate-lanceolate</td></tr><tr><td rowspan="1" colspan="1">Leaflet apex</td><td rowspan="1" colspan="1">obtuse to acute</td><td rowspan="1" colspan="1">obtuse to retuse</td><td rowspan="1" colspan="1">rounded to acute</td><td rowspan="1" colspan="1">rounded, apiculate</td><td rowspan="1" colspan="1">rounded to acute</td><td rowspan="1" colspan="1">obtuse to acute</td><td rowspan="1" colspan="1">obtuse to acute</td><td rowspan="1" colspan="1">retuse to obtuse</td><td rowspan="1" colspan="1">rounded to acute</td></tr><tr><td rowspan="1" colspan="1">Leaflet mucro (mm)</td><td rowspan="1" colspan="1">0.3–0.5</td><td rowspan="1" colspan="1">0.3–0.5</td><td rowspan="1" colspan="1">0.5–1.2</td><td rowspan="1" colspan="1">0.5–0.8</td><td rowspan="1" colspan="1">0.2–1</td><td rowspan="1" colspan="1">0.5–1</td><td rowspan="1" colspan="1">0.4–0.5</td><td rowspan="1" colspan="1">0.3–0.5</td><td rowspan="1" colspan="1">1–1.5</td></tr><tr><td rowspan="1" colspan="1">Leaflet length (mm)</td><td rowspan="1" colspan="1">10–35</td><td rowspan="1" colspan="1">3–90</td><td rowspan="1" colspan="1">20–70</td><td rowspan="1" colspan="1">8–55</td><td rowspan="1" colspan="1">4–30</td><td rowspan="1" colspan="1">20–55</td><td rowspan="1" colspan="1">27–42</td><td rowspan="1" colspan="1">12–60</td><td rowspan="1" colspan="1">12–65</td></tr><tr><td rowspan="1" colspan="1">Leaflet width (mm)</td><td rowspan="1" colspan="1">8–21</td><td rowspan="1" colspan="1">6–30</td><td rowspan="1" colspan="1">5–20</td><td rowspan="1" colspan="1">2–15</td><td rowspan="1" colspan="1">3–16</td><td rowspan="1" colspan="1">14–45</td><td rowspan="1" colspan="1">6–20</td><td rowspan="1" colspan="1">4–20</td><td rowspan="1" colspan="1">6–28</td></tr><tr><td rowspan="1" colspan="1">Peduncle raceme length (cm)</td><td rowspan="1" colspan="1">3.5–14</td><td rowspan="1" colspan="1">8–22</td><td rowspan="1" colspan="1">8–14</td><td rowspan="1" colspan="1">10–16</td><td rowspan="1" colspan="1">14–24</td><td rowspan="1" colspan="1">5–12</td><td rowspan="1" colspan="1">4–12</td><td rowspan="1" colspan="1">5–20</td><td rowspan="1" colspan="1">(6)8–21</td></tr><tr><td rowspan="1" colspan="1">Raceme shape</td><td rowspan="1" colspan="1">subspicate</td><td rowspan="1" colspan="1">capitate</td><td rowspan="1" colspan="1">subcapitate</td><td rowspan="1" colspan="1">capitate</td><td rowspan="1" colspan="1">capitate</td><td rowspan="1" colspan="1">subspicate</td><td rowspan="1" colspan="1">capitate to ovoid</td><td rowspan="1" colspan="1">sub-capitate</td><td rowspan="1" colspan="1">capitate</td></tr><tr><td rowspan="1" colspan="1">Raceme lenght (cm)</td><td rowspan="1" colspan="1">1.5–2</td><td rowspan="1" colspan="1">2–2.8</td><td rowspan="1" colspan="1">1.5–2</td><td rowspan="1" colspan="1">1–1.6</td><td rowspan="1" colspan="1">1.5–2</td><td rowspan="1" colspan="1">2.5–5</td><td rowspan="1" colspan="1">2.5–4.5</td><td rowspan="1" colspan="1">2–2.8</td><td rowspan="1" colspan="1">1.8–3</td></tr><tr><td rowspan="1" colspan="1">Raceme (number of flowers)</td><td rowspan="1" colspan="1">3–10</td><td rowspan="1" colspan="1">15–30</td><td rowspan="1" colspan="1">4–12</td><td rowspan="1" colspan="1">6–12 (16)</td><td rowspan="1" colspan="1">2–8</td><td rowspan="1" colspan="1">10–16</td><td rowspan="1" colspan="1">10–25</td><td rowspan="1" colspan="1">5–10</td><td rowspan="1" colspan="1">(10)15–25(30)</td></tr><tr><td rowspan="1" colspan="1">Bract length (mm)</td><td rowspan="1" colspan="1">5–8</td><td rowspan="1" colspan="1">6–15</td><td rowspan="1" colspan="1">5–8</td><td rowspan="1" colspan="1">6–8</td><td rowspan="1" colspan="1">3–5</td><td rowspan="1" colspan="1">5–15</td><td rowspan="1" colspan="1">6–9</td><td rowspan="1" colspan="1">5–12</td><td rowspan="1" colspan="1">5–15</td></tr><tr><td rowspan="1" colspan="1">Calyx length (mm)</td><td rowspan="1" colspan="1">12–13.5</td><td rowspan="1" colspan="1">14–18</td><td rowspan="1" colspan="1">11–12</td><td rowspan="1" colspan="1">10–13</td><td rowspan="1" colspan="1">9–12</td><td rowspan="1" colspan="1">12–16</td><td rowspan="1" colspan="1">15–18</td><td rowspan="1" colspan="1">12–16</td><td rowspan="1" colspan="1">15–16</td></tr><tr><td rowspan="1" colspan="1">Calyx tube length (mm)</td><td rowspan="1" colspan="1">5.5–6</td><td rowspan="1" colspan="1">6–7</td><td rowspan="1" colspan="1">4–5</td><td rowspan="1" colspan="1">4–5</td><td rowspan="1" colspan="1">5–5.5</td><td rowspan="1" colspan="1">(5.5)6–7</td><td rowspan="1" colspan="1">5–7</td><td rowspan="1" colspan="1">5–8</td><td rowspan="1" colspan="1">6–7</td></tr><tr><td rowspan="1" colspan="1">Calyx lower tooth length (mm)</td><td rowspan="1" colspan="1">7–8</td><td rowspan="1" colspan="1">7–12</td><td rowspan="1" colspan="1">7–8</td><td rowspan="1" colspan="1">6–9</td><td rowspan="1" colspan="1">6–7</td><td rowspan="1" colspan="1">(5.5)6–7.5(8.5)</td><td rowspan="1" colspan="1">7–10</td><td rowspan="1" colspan="1">7–11</td><td rowspan="1" colspan="1">8–9</td></tr><tr><td rowspan="1" colspan="1">Calyx lateral teeth length (mm)</td><td rowspan="1" colspan="1">5.5–7</td><td rowspan="1" colspan="1">7–9</td><td rowspan="1" colspan="1">5.5–7</td><td rowspan="1" colspan="1">4–6</td><td rowspan="1" colspan="1">5–6</td><td rowspan="1" colspan="1">5.5–6(7.5)</td><td rowspan="1" colspan="1">6–8</td><td rowspan="1" colspan="1">5.5–9</td><td rowspan="1" colspan="1">6–7</td></tr><tr><td rowspan="1" colspan="1">Corolla (colour)</td><td rowspan="1" colspan="1">whitish-pink to whitish-lilac</td><td rowspan="1" colspan="1">blue-violet</td><td rowspan="1" colspan="1">pinkish-lilac</td><td rowspan="1" colspan="1">white</td><td rowspan="1" colspan="1">whitish-pink</td><td rowspan="1" colspan="1">pale violet</td><td rowspan="1" colspan="1">white-violet</td><td rowspan="1" colspan="1">blue-violet to violet</td><td rowspan="1" colspan="1">purplish-pink</td></tr><tr><td rowspan="1" colspan="1">Corolla/calyx ratio</td><td rowspan="1" colspan="1">longer</td><td rowspan="1" colspan="1">longer</td><td rowspan="1" colspan="1">longer</td><td rowspan="1" colspan="1">subequalling</td><td rowspan="1" colspan="1">longer</td><td rowspan="1" colspan="1">longer</td><td rowspan="1" colspan="1">longer</td><td rowspan="1" colspan="1">longer</td><td rowspan="1" colspan="1">longer</td></tr><tr><td rowspan="1" colspan="1">Standard shape</td><td rowspan="1" colspan="1">elliptical</td><td rowspan="1" colspan="1">ovate-elliptical</td><td rowspan="1" colspan="1">spathulate</td><td rowspan="1" colspan="1">sphatulate</td><td rowspan="1" colspan="1">ovate-elliptical</td><td rowspan="1" colspan="1">oblanceolate</td><td rowspan="1" colspan="1">ovate-lanceolate</td><td rowspan="1" colspan="1">oblanceolate-spathulate</td><td rowspan="1" colspan="1">elliptical</td></tr><tr><td rowspan="1" colspan="1">Standard apex</td><td rowspan="1" colspan="1">obtuse</td><td rowspan="1" colspan="1">emarginate</td><td rowspan="1" colspan="1">slightly retuse</td><td rowspan="1" colspan="1">rounded to obtuse</td><td rowspan="1" colspan="1">slightly retuse</td><td rowspan="1" colspan="1">retuse</td><td rowspan="1" colspan="1">obtuse</td><td rowspan="1" colspan="1">usually rounded</td><td rowspan="1" colspan="1">emarginate</td></tr><tr><td rowspan="1" colspan="1">Standard length (mm)</td><td rowspan="1" colspan="1">16–16.5</td><td rowspan="1" colspan="1">15–20</td><td rowspan="1" colspan="1">13–14</td><td rowspan="1" colspan="1">11–13</td><td rowspan="1" colspan="1">16–19</td><td rowspan="1" colspan="1">(17)19–21(24)</td><td rowspan="1" colspan="1">18–23</td><td rowspan="1" colspan="1">16–24</td><td rowspan="1" colspan="1">19–20</td></tr><tr><td rowspan="1" colspan="1">Standard width (mm)</td><td rowspan="1" colspan="1">7–7.5</td><td rowspan="1" colspan="1">5–8</td><td rowspan="1" colspan="1">6–7</td><td rowspan="1" colspan="1">5–6</td><td rowspan="1" colspan="1">7–7.5</td><td rowspan="1" colspan="1">7–8(9)</td><td rowspan="1" colspan="1">6–8</td><td rowspan="1" colspan="1">6–8.5</td><td rowspan="1" colspan="1">7–7.5</td></tr><tr><td rowspan="1" colspan="1">Wing length (mm)</td><td rowspan="1" colspan="1">14–15</td><td rowspan="1" colspan="1">14–18</td><td rowspan="1" colspan="1">12–12.5</td><td rowspan="1" colspan="1">10–11</td><td rowspan="1" colspan="1">15.5–16.5</td><td rowspan="1" colspan="1">17.5–19</td><td rowspan="1" colspan="1">16–18</td><td rowspan="1" colspan="1">14–19</td><td rowspan="1" colspan="1">18–18.5</td></tr><tr><td rowspan="1" colspan="1">Wing limb width (mm)</td><td rowspan="1" colspan="1">3–4</td><td rowspan="1" colspan="1">2–3</td><td rowspan="1" colspan="1">3–3.2</td><td rowspan="1" colspan="1">2.5–3</td><td rowspan="1" colspan="1">4–4.5</td><td rowspan="1" colspan="1">3.4–3.7</td><td rowspan="1" colspan="1">3–4</td><td rowspan="1" colspan="1">2.8–4</td><td rowspan="1" colspan="1">4–4.2</td></tr><tr><td rowspan="1" colspan="1">Keel length (mm)</td><td rowspan="1" colspan="1">10.5–11</td><td rowspan="1" colspan="1">10–14</td><td rowspan="1" colspan="1">9–10</td><td rowspan="1" colspan="1">7.5–8.5</td><td rowspan="1" colspan="1">10–10.5</td><td rowspan="1" colspan="1">12–14</td><td rowspan="1" colspan="1">11–14</td><td rowspan="1" colspan="1">11.5–16</td><td rowspan="1" colspan="1">12–13</td></tr><tr><td rowspan="1" colspan="1">Keel limb width (mm)</td><td rowspan="1" colspan="1">2–2.3</td><td rowspan="1" colspan="1">1.8–2.5</td><td rowspan="1" colspan="1">1.8–2</td><td rowspan="1" colspan="1">1.5–1.8</td><td rowspan="1" colspan="1">2–2.2</td><td rowspan="1" colspan="1">2.4–2.6</td><td rowspan="1" colspan="1">2–2.5</td><td rowspan="1" colspan="1">2–2.6</td><td rowspan="1" colspan="1">2–2.2</td></tr><tr><td rowspan="1" colspan="1">Staminal tube (mm)</td><td rowspan="1" colspan="1">11–11.5</td><td rowspan="1" colspan="1">10–13.5</td><td rowspan="1" colspan="1">8.5–9</td><td rowspan="1" colspan="1">7–8</td><td rowspan="1" colspan="1">9.5–10</td><td rowspan="1" colspan="1">11.5–12.5</td><td rowspan="1" colspan="1">9–12</td><td rowspan="1" colspan="1">10–15</td><td rowspan="1" colspan="1">11–12</td></tr><tr><td rowspan="1" colspan="1">Pistil length (mm)</td><td rowspan="1" colspan="1">10–10.5</td><td rowspan="1" colspan="1">9–12</td><td rowspan="1" colspan="1">8–8.5</td><td rowspan="1" colspan="1">6–7</td><td rowspan="1" colspan="1">9.5–10</td><td rowspan="1" colspan="1">12–14</td><td rowspan="1" colspan="1">9–10</td><td rowspan="1" colspan="1">9–13</td><td rowspan="1" colspan="1">13–14</td></tr><tr><td rowspan="1" colspan="1">Pod length incl. beak (mm)</td><td rowspan="1" colspan="1">21–23</td><td rowspan="1" colspan="1">13–26</td><td rowspan="1" colspan="1">12–15</td><td rowspan="1" colspan="1">9–10</td><td rowspan="1" colspan="1">15–16</td><td rowspan="1" colspan="1">12–14(16)</td><td rowspan="1" colspan="1">18–26</td><td rowspan="1" colspan="1">16–22</td><td rowspan="1" colspan="1">16–18</td></tr><tr><td rowspan="1" colspan="1">Pod beak lenght (mm)</td><td rowspan="1" colspan="1">14–16</td><td rowspan="1" colspan="1">10–19</td><td rowspan="1" colspan="1">9–10</td><td rowspan="1" colspan="1">5.5–6</td><td rowspan="1" colspan="1">9–10</td><td rowspan="1" colspan="1">5–8(10)</td><td rowspan="1" colspan="1">12–19</td><td rowspan="1" colspan="1">11–17</td><td rowspan="1" colspan="1">10–12</td></tr><tr><td rowspan="1" colspan="1">Pod beak indumentum</td><td rowspan="1" colspan="1">pubescent</td><td rowspan="1" colspan="1">pubescent</td><td rowspan="1" colspan="1">subglabrous</td><td rowspan="1" colspan="1">glabrous</td><td rowspan="1" colspan="1">subglabrous</td><td rowspan="1" colspan="1">glabrous</td><td rowspan="1" colspan="1">pubescent</td><td rowspan="1" colspan="1">glabrous</td><td rowspan="1" colspan="1">sparsely hairy</td></tr><tr><td rowspan="1" colspan="1">Seed lenght (mm)</td><td rowspan="1" colspan="1">6–7</td><td rowspan="1" colspan="1">5–7</td><td rowspan="1" colspan="1">3.5–4.5</td><td rowspan="1" colspan="1">3.5–4</td><td rowspan="1" colspan="1">5.5–6</td><td rowspan="1" colspan="1">6.5–7</td><td rowspan="1" colspan="1">5–7</td><td rowspan="1" colspan="1">4.5–5.5</td><td rowspan="1" colspan="1">5.5–6</td></tr><tr><td rowspan="1" colspan="1">Seed width (mm)</td><td rowspan="1" colspan="1">3.4–4</td><td rowspan="1" colspan="1">3–4</td><td rowspan="1" colspan="1">2.8–3</td><td rowspan="1" colspan="1">2–2.2</td><td rowspan="1" colspan="1">2.7–3</td><td rowspan="1" colspan="1">3.7–4.2</td><td rowspan="1" colspan="1">3–4</td><td rowspan="1" colspan="1">2.4–2.6</td><td rowspan="1" colspan="1">4.5–4.8</td></tr><tr><td rowspan="1" colspan="1">Ecology</td><td rowspan="1" colspan="1">chasmophilous</td><td rowspan="1" colspan="1">terricolous xerophilous</td><td rowspan="1" colspan="1">terricolous xerophilous</td><td rowspan="1" colspan="1">terricolous xerophilous</td><td rowspan="1" colspan="1">chasmophilous</td><td rowspan="1" colspan="1">terricolous subhygrophilous</td><td rowspan="1" colspan="1">chasmophilous</td><td rowspan="1" colspan="1">chasmophilous</td><td rowspan="1" colspan="1">terricolous</td></tr></tbody></table></table-wrap><p>
            <bold>Other specimens examined (paratypes).</bold> Morocco: Sulle rupi di quarzite arenacea del Jebel Tachilla a circa 200 m di altitudine, 16 June 2015, S. Cambria (CAT!); Sulle rupi di quarzite arenacea in una gola di Jebel Imzi, 300–400 m di altitudine, 19 June 2015, S. Cambria (CAT!); Sulle rupi di quarzite arenacea del Jebel Imzi a 1450 m di altitudine, 18 June 2015, S. Cambria (CAT!).</p></tp:treatment-sec><ref-list><ref id="B3"><mixed-citation xmlns:xlink="http://www.w3.org/1999/xlink" xlink:type="simple">
          <person-group><name name-style="western"><surname>Benabid</surname><given-names>A</given-names></name><name name-style="western"><surname>Cuzin</surname><given-names>F</given-names></name></person-group> (<year>1997</year>) <article-title>Populations de dragonnier (<tp:taxon-name><tp:taxon-name-part taxon-name-part-type="genus">Dracaena</tp:taxon-name-part> <tp:taxon-name-part taxon-name-part-type="species">draco</tp:taxon-name-part> <tp:taxon-name-part taxon-name-part-type="authority">L.</tp:taxon-name-part> <tp:taxon-name-part taxon-name-part-type="infraspecific-rank">subsp.</tp:taxon-name-part> <tp:taxon-name-part taxon-name-part-type="subspecies">ajal</tp:taxon-name-part></tp:taxon-name> Benabid et Cuzin) au Maroc: valeurs taxinomique, biogeographique et phytosociologique. C. R. Académie des Sciences Paris.</article-title> <source>Sciences de la vie</source> <volume>320</volume>: <fpage>267</fpage>–<lpage>277</lpage>.</mixed-citation></ref><ref id="B2"><mixed-citation xmlns:xlink="http://www.w3.org/1999/xlink" xlink:type="simple">
          <person-group><name name-style="western"><surname>Barthlott</surname><given-names>W</given-names></name></person-group> (<year>1981</year>) <article-title>Epidermal and seed surface character of plants: Systematic applicability and some evolutionary aspects.</article-title> <source>Nordic Journal of Botany</source> <volume>1</volume>: <fpage>345</fpage>–<lpage>355</lpage>. <ext-link xlink:type="simple" ext-link-type="doi" xlink:href="10.1111/j.1756-1051.1981.tb00704.x">https://doi.org/10.1111/j.1756-1051.1981.tb00704.x</ext-link></mixed-citation></ref><ref id="B23"><mixed-citation xmlns:xlink="http://www.w3.org/1999/xlink" xlink:type="simple">
          <person-group><name name-style="western"><surname>Koul</surname><given-names>KK</given-names></name><name name-style="western"><surname>Nagpal</surname><given-names>R</given-names></name><name name-style="western"><surname>Raina</surname><given-names>SN</given-names></name></person-group> (<year>2000</year>) <article-title>Seed coat microsculpturing in <italic><tp:taxon-name><tp:taxon-name-part taxon-name-part-type="genus">Brassica</tp:taxon-name-part></tp:taxon-name></italic> and allied genera (Subtribe <tp:taxon-name><tp:taxon-name-part taxon-name-part-type="subtribe">Brassicinae</tp:taxon-name-part></tp:taxon-name>, <tp:taxon-name><tp:taxon-name-part taxon-name-part-type="subtribe">Raphaninae</tp:taxon-name-part></tp:taxon-name>, <tp:taxon-name><tp:taxon-name-part taxon-name-part-type="subtribe">Moricandinae</tp:taxon-name-part></tp:taxon-name>).</article-title> <source>Annals of Botany</source> <volume>86</volume>: <fpage>385</fpage>–<lpage>397</lpage>. <ext-link xlink:type="simple" ext-link-type="doi" xlink:href="10.1006/anbo.2000.1197">https://doi.org/10.1006/anbo.2000.1197</ext-link></mixed-citation></ref><ref id="B22"><mixed-citation xmlns:xlink="http://www.w3.org/1999/xlink" xlink:type="simple">
          <person-group><name name-style="western"><surname>Kirkbride</surname><given-names>JH Jr</given-names></name><name name-style="western"><surname>Gunn</surname><given-names>CR</given-names></name><name name-style="western"><surname>Weitzman</surname><given-names>AL</given-names></name></person-group> (<year>2003</year>) <article-title>Fruits and seeds of genera in the subfamily <tp:taxon-name><tp:taxon-name-part taxon-name-part-type="subfamily">Faboideae</tp:taxon-name-part></tp:taxon-name> (<tp:taxon-name><tp:taxon-name-part taxon-name-part-type="family">Fabaceae</tp:taxon-name-part></tp:taxon-name>), vol. 2.</article-title> <source>Technical Bulletin</source> <volume>1890</volume>: <fpage>636</fpage>–<lpage>1185</lpage>.</mixed-citation></ref><ref id="B8"><mixed-citation xmlns:xlink="http://www.w3.org/1999/xlink" xlink:type="simple">
          <person-group><name name-style="western"><surname>Celep</surname><given-names>F</given-names></name><name name-style="western"><surname>Koyuncu</surname><given-names>M</given-names></name><name name-style="western"><surname>Fritsch</surname><given-names>RM</given-names></name><name name-style="western"><surname>Kahraman</surname><given-names>A</given-names></name><name name-style="western"><surname>Doğan</surname><given-names>M</given-names></name></person-group> (<year>2012</year>) <article-title>Taxonomic importance of seed morphology in <italic><tp:taxon-name><tp:taxon-name-part taxon-name-part-type="genus">Allium</tp:taxon-name-part></tp:taxon-name></italic> (<tp:taxon-name><tp:taxon-name-part taxon-name-part-type="family">Amaryllidaceae</tp:taxon-name-part></tp:taxon-name>).</article-title> <source>Systematic Botany</source> <volume>37</volume>: <fpage>893</fpage>–<lpage>912</lpage>. <ext-link xlink:type="simple" ext-link-type="doi" xlink:href="10.1600/036364412X656563">https://doi.org/10.1600/036364412X656563</ext-link></mixed-citation></ref><ref id="B12"><mixed-citation xmlns:xlink="http://www.w3.org/1999/xlink" xlink:type="simple">
          <person-group><name name-style="western"><surname>Gandhi</surname><given-names>D</given-names></name><name name-style="western"><surname>Albert</surname><given-names>S</given-names></name><name name-style="western"><surname>Pandya</surname><given-names>N</given-names></name></person-group> (<year>2011</year>) <article-title>Morphological and micromorphological characterization of some legume seeds from Gujarat, India.</article-title> <source>Environmental and Experimental Biology l</source> <volume>9</volume>: <fpage>105</fpage>–<lpage>133</lpage>.</mixed-citation></ref><ref id="B5"><mixed-citation xmlns:xlink="http://www.w3.org/1999/xlink" xlink:type="simple">
          <person-group><name name-style="western"><surname>Brullo</surname><given-names>C</given-names></name><name name-style="western"><surname>Brullo</surname><given-names>S</given-names></name><name name-style="western"><surname>Giusso</surname><given-names>del Galdo G</given-names></name><name name-style="western"><surname>Minissale</surname><given-names>P</given-names></name><name name-style="western"><surname>Sciandrello</surname><given-names>S</given-names></name></person-group> (<year>2011</year>) <article-title><italic><tp:taxon-name><tp:taxon-name-part taxon-name-part-type="genus">Astragalus</tp:taxon-name-part> <tp:taxon-name-part taxon-name-part-type="species">raphaelis</tp:taxon-name-part></tp:taxon-name></italic> (<tp:taxon-name><tp:taxon-name-part taxon-name-part-type="family">Fabaceae</tp:taxon-name-part></tp:taxon-name>), a critical species from Sicily and taxonomic remarks on <tp:taxon-name><tp:taxon-name-part taxon-name-part-type="genus">A.</tp:taxon-name-part> <tp:taxon-name-part taxon-name-part-type="infraspecific-rank">sect.</tp:taxon-name-part> <tp:taxon-name-part taxon-name-part-type="section">Sesamei</tp:taxon-name-part></tp:taxon-name>.</article-title> <source>Nordic Journal of Botany</source> <volume>29</volume>: <fpage>518</fpage>–<lpage>533</lpage>. <ext-link xlink:type="simple" ext-link-type="doi" xlink:href="10.1111/j.1756-1051.2011.01104.x">https://doi.org/10.1111/j.1756-1051.2011.01104.x</ext-link></mixed-citation></ref><ref id="B6"><mixed-citation xmlns:xlink="http://www.w3.org/1999/xlink" xlink:type="simple">
          <person-group><name name-style="western"><surname>Brullo</surname><given-names>C</given-names></name><name name-style="western"><surname>Brullo</surname><given-names>S</given-names></name><name name-style="western"><surname>Giusso</surname><given-names>del Galdo G</given-names></name><name name-style="western"><surname>Minissale</surname><given-names>P</given-names></name><name name-style="western"><surname>Sciandrello</surname><given-names>S</given-names></name></person-group> (<year>2013</year>) <article-title><italic><tp:taxon-name><tp:taxon-name-part taxon-name-part-type="genus">Astragalus</tp:taxon-name-part> <tp:taxon-name-part taxon-name-part-type="species">kamarinensis</tp:taxon-name-part></tp:taxon-name></italic> (<tp:taxon-name><tp:taxon-name-part taxon-name-part-type="family">Fabaceae</tp:taxon-name-part></tp:taxon-name>), a new species from Sicily.</article-title> <source>Annales Botanici Fennici</source> <volume>50</volume>: <fpage>61</fpage>–<lpage>67</lpage>. <ext-link xlink:type="simple" ext-link-type="doi" xlink:href="10.5735/085.050.0109">https://doi.org/10.5735/085.050.0109</ext-link></mixed-citation></ref><ref id="B27"><mixed-citation xmlns:xlink="http://www.w3.org/1999/xlink" xlink:type="simple">
          <person-group><name name-style="western"><surname>Minissale</surname><given-names>P</given-names></name><name name-style="western"><surname>Brullo</surname><given-names>C</given-names></name><name name-style="western"><surname>Brullo</surname><given-names>S</given-names></name><name name-style="western"><surname>Giusso</surname><given-names>del Galdo G</given-names></name><name name-style="western"><surname>Sciandrello</surname><given-names>S.</given-names></name></person-group> (<year>2013</year>) <article-title><italic><tp:taxon-name><tp:taxon-name-part taxon-name-part-type="genus">Bituminaria</tp:taxon-name-part> <tp:taxon-name-part taxon-name-part-type="species">basaltica</tp:taxon-name-part></tp:taxon-name></italic> (<tp:taxon-name><tp:taxon-name-part taxon-name-part-type="family">Fabaceae</tp:taxon-name-part></tp:taxon-name>), a new species from Italy.</article-title> <source>Phytotaxa</source> <volume>98</volume>(<issue>1</issue>): <fpage>1</fpage>–<lpage>15</lpage>. <ext-link xlink:type="simple" ext-link-type="doi" xlink:href="10.11646/phytotaxa.98.1.1">https://doi.org/10.11646/phytotaxa.98.1.1</ext-link></mixed-citation></ref><ref id="B13"><mixed-citation xmlns:xlink="http://www.w3.org/1999/xlink" xlink:type="simple">
          <person-group><name name-style="western"><surname>Giusso</surname><given-names>del Galdo G</given-names></name><name name-style="western"><surname>Brullo</surname><given-names>C</given-names></name><name name-style="western"><surname>Brullo</surname><given-names>S</given-names></name><name name-style="western"><surname>Cambria</surname><given-names>S</given-names></name><name name-style="western"><surname>Minissale</surname><given-names>P</given-names></name></person-group> (<year>2015</year>) <article-title><italic><tp:taxon-name><tp:taxon-name-part taxon-name-part-type="genus">Bituminaria</tp:taxon-name-part> <tp:taxon-name-part taxon-name-part-type="species">kyreniae</tp:taxon-name-part></tp:taxon-name></italic> (<tp:taxon-name><tp:taxon-name-part taxon-name-part-type="family">Fabaceae</tp:taxon-name-part></tp:taxon-name>), a new species from Northern Cyprus.</article-title> <source>Phytotaxa</source> <volume>220</volume>(<issue>3</issue>): <fpage>277</fpage>–<lpage>286</lpage>. <ext-link xlink:type="simple" ext-link-type="doi" xlink:href="10.11646/phytotaxa.220.3.6">https://doi.org/10.11646/phytotaxa.220.3.6</ext-link></mixed-citation></ref><ref id="B7"><mixed-citation xmlns:xlink="http://www.w3.org/1999/xlink" xlink:type="simple">
          <person-group><name name-style="western"><surname>Brullo</surname><given-names>S</given-names></name><name name-style="western"><surname>Brullo</surname><given-names>C</given-names></name><name name-style="western"><surname>Minissale</surname><given-names>P</given-names></name><name name-style="western"><surname>Salmeri</surname><given-names>C</given-names></name><name name-style="western"><surname>Giusso</surname><given-names>del Galdo G</given-names></name></person-group> (<year>2016</year>) <article-title>Taxonomic investigations on <italic><tp:taxon-name><tp:taxon-name-part taxon-name-part-type="genus">Psoralea</tp:taxon-name-part> <tp:taxon-name-part taxon-name-part-type="species">palaestina</tp:taxon-name-part></tp:taxon-name></italic> (<tp:taxon-name><tp:taxon-name-part taxon-name-part-type="family">Fabaceae</tp:taxon-name-part></tp:taxon-name>), a critical species of Mediterranean flora.</article-title> <source>Phytotaxa</source> <volume>266</volume>(<issue>2</issue>): <fpage>61</fpage>–<lpage>79</lpage>. <ext-link xlink:type="simple" ext-link-type="doi" xlink:href="10.11646/phytotaxa.266.2.1">https://doi.org/10.11646/phytotaxa.266.2.1</ext-link></mixed-citation></ref><ref id="B4"><mixed-citation xmlns:xlink="http://www.w3.org/1999/xlink" xlink:type="simple">
          <person-group><name name-style="western"><surname>Bogdanović</surname><given-names>S</given-names></name><name name-style="western"><surname>Brullo</surname><given-names>C</given-names></name><name name-style="western"><surname>Brullo</surname><given-names>S</given-names></name><name name-style="western"><surname>Ljubičić</surname><given-names>I</given-names></name><name name-style="western"><surname>Giusso</surname><given-names>del Galdo G</given-names></name></person-group> (<year>2016</year>) <article-title><italic><tp:taxon-name><tp:taxon-name-part taxon-name-part-type="genus">Bituminaria</tp:taxon-name-part> <tp:taxon-name-part taxon-name-part-type="species">plumosa</tp:taxon-name-part></tp:taxon-name></italic> (<tp:taxon-name><tp:taxon-name-part taxon-name-part-type="family">Fabaceae</tp:taxon-name-part></tp:taxon-name>), a crical species of the Croatian flora.</article-title> <source>Plant Ecology and Evolution</source> <volume>149</volume>(<issue>3</issue>): <fpage>347</fpage>–<lpage>355</lpage>. <ext-link xlink:type="simple" ext-link-type="doi" xlink:href="10.5091/plecevo.2016.1211">https://doi.org/10.5091/plecevo.2016.1211</ext-link></mixed-citation></ref><ref id="B35"><mixed-citation xmlns:xlink="http://www.w3.org/1999/xlink" xlink:type="simple">
          <person-group><name name-style="western"><surname>Stork</surname><given-names>AL</given-names></name><name name-style="western"><surname>Snogerup</surname><given-names>S</given-names></name><name name-style="western"><surname>Wuest</surname><given-names>J</given-names></name></person-group> (<year>1980</year>) <article-title>Seed characters 1 in <tp:taxon-name><tp:taxon-name-part taxon-name-part-type="genus">Brassica</tp:taxon-name-part> <tp:taxon-name-part taxon-name-part-type="infraspecific-rank">section</tp:taxon-name-part> <tp:taxon-name-part taxon-name-part-type="section">Brassica</tp:taxon-name-part></tp:taxon-name> and some related groups.</article-title> <source>Candollea</source> <volume>35</volume>: <fpage>421</fpage>–<lpage>450</lpage>.</mixed-citation></ref><ref id="B14"><mixed-citation xmlns:xlink="http://www.w3.org/1999/xlink" xlink:type="simple">
          <person-group><name name-style="western"><surname>Gontcharova</surname><given-names>SB</given-names></name><name name-style="western"><surname>Gontcharov</surname><given-names>AA</given-names></name><name name-style="western"><surname>Yakubov</surname><given-names>VV</given-names></name><name name-style="western"><surname>Kondo</surname><given-names>K</given-names></name></person-group> (<year>2009</year>) <article-title>Seed surface morphology in some representatives of the genus <tp:taxon-name><tp:taxon-name-part taxon-name-part-type="genus">Rhodiola</tp:taxon-name-part> <tp:taxon-name-part taxon-name-part-type="infraspecific-rank">sect.</tp:taxon-name-part> <tp:taxon-name-part taxon-name-part-type="section">Rhodiola</tp:taxon-name-part></tp:taxon-name> (<tp:taxon-name><tp:taxon-name-part taxon-name-part-type="family">Crassulaceae</tp:taxon-name-part></tp:taxon-name>) in the Russian Far East.</article-title> <source>Flora</source> <volume>204</volume>: <fpage>17</fpage>–<lpage>24</lpage>. <ext-link xlink:type="simple" ext-link-type="doi" xlink:href="10.1016/j.flora.2008.01.009">https://doi.org/10.1016/j.flora.2008.01.009</ext-link></mixed-citation></ref><ref id="B18"><mixed-citation xmlns:xlink="http://www.w3.org/1999/xlink" xlink:type="simple">
          <person-group><name name-style="western"><surname>Halbritter</surname><given-names>H</given-names></name><name name-style="western"><surname>Weis</surname><given-names>B</given-names></name></person-group> (<year>2015</year>) <italic><tp:taxon-name><tp:taxon-name-part taxon-name-part-type="genus">Bituminaria</tp:taxon-name-part> <tp:taxon-name-part taxon-name-part-type="species">bituminosa</tp:taxon-name-part></tp:taxon-name></italic>. In: PalDat (Ed.) A palynological database. https:/<ext-link xlink:type="simple" ext-link-type="uri" xlink:href="http://www.paldat.org/pub/Bituminaria_bituminosa/300081">www.paldat.org/pub/Bituminaria_bituminosa/300081</ext-link> [accessed 2015-10-24]</mixed-citation></ref><ref id="B37"><mixed-citation xmlns:xlink="http://www.w3.org/1999/xlink" xlink:type="simple">
          <person-group><name name-style="western"><surname>Walker</surname><given-names>JW</given-names></name><name name-style="western"><surname>Doyle</surname><given-names>JA</given-names></name></person-group> (<year>1975</year>) <article-title>The bases of angiosperm phylogeny: palynology.</article-title> <source>Annales of Missouri Botanical Garden</source> <volume>62</volume>: <fpage>664</fpage>–<lpage>723</lpage>. <ext-link xlink:type="simple" ext-link-type="doi" xlink:href="10.2307/2395271">https://doi.org/10.2307/2395271</ext-link></mixed-citation></ref><ref id="B29"><mixed-citation xmlns:xlink="http://www.w3.org/1999/xlink" xlink:type="simple">
          <person-group><name name-style="western"><surname>Punt</surname><given-names>W</given-names></name><name name-style="western"><surname>Blackmore</surname><given-names>S</given-names></name><name name-style="western"><surname>Nilsson</surname><given-names>S</given-names></name><name name-style="western"><surname>Le Thomas</surname><given-names>A</given-names></name></person-group> (<year>1994</year>) Glossary of pollen and spore terminology. Lpp Foundation, Utrecht. <ext-link xlink:type="simple" ext-link-type="uri" xlink:href="http://www.pollen.mtu.edu/glos-gtx/glos-int.htm">http://www.pollen.mtu.edu/glos-gtx/glos-int.htm</ext-link> [accessed 16 April 1999]</mixed-citation></ref><ref id="B30"><mixed-citation xmlns:xlink="http://www.w3.org/1999/xlink" xlink:type="simple">
          <person-group><name name-style="western"><surname>Punt</surname><given-names>W</given-names></name><name name-style="western"><surname>Hoen</surname><given-names>PP</given-names></name><name name-style="western"><surname>Blackmore</surname><given-names>S</given-names></name><name name-style="western"><surname>Nilsson</surname><given-names>S</given-names></name><name name-style="western"><surname>Le Thomas</surname><given-names>A</given-names></name></person-group> (<year>2007</year>) <article-title>Glossary of pollen and spore terminology.</article-title> <source>Review of Palaeobotany and Palynology</source> <volume>143</volume>: <fpage>1</fpage>–<lpage>81</lpage>. <ext-link xlink:type="simple" ext-link-type="doi" xlink:href="10.1016/j.revpalbo.2006.06.008">https://doi.org/10.1016/j.revpalbo.2006.06.008</ext-link></mixed-citation></ref><ref id="B19"><mixed-citation xmlns:xlink="http://www.w3.org/1999/xlink" xlink:type="simple">
          <person-group><name name-style="western"><surname>Hesse</surname><given-names>M</given-names></name><name name-style="western"><surname>Halbritter</surname><given-names>H</given-names></name><name name-style="western"><surname>Zetter</surname><given-names>R</given-names></name><name name-style="western"><surname>Weber</surname><given-names>M</given-names></name><name name-style="western"><surname>Buchner</surname><given-names>R</given-names></name><name name-style="western"><surname>Frosch</surname><given-names>Radivo A</given-names></name><name name-style="western"><surname>Ulrich</surname><given-names>S</given-names></name></person-group> (<year>2009</year>) Pollen terminology. An illustrated handbook. Springer,Wein - New York.</mixed-citation></ref></ref-list></tp:taxon-treatment>
